# Supplementary material for: Prevalence and factors associated with anxiety and depression amongst hospitalised COVID-19 patients in Laquintinie Hospital Douala, Cameroon
Source: PLoS One. 2021 Dec 2;16(12):e0260819. doi: 10.1371/journal.pone.0260819 (PMC8638855; doi:10.1371/journal.pone.0260819)
Supplement: S1 File — (XLSM) [file pone.0260819.s001.xlsm]

## Sheet: Sheet1
Age	Sex	Weight	Height	bmi	AdmissionDays	EmployStatus	Education	MaritalStatus	Religion	CommorbityPresence	Commorbidities	DepressionHx	MentalHx	Alcohol	Smoker	PsychoSupport	LifeEvent	ModeCovidDiagnosis	CovidComplications	FamilySupport	VaccinationStatus	FamilyInfectionStat	OxygenSat	Symptoms	A1	D1	A2	D2	A3	D3	A4	D4	A5	D5	A6	D6	A7	D7	Anxiety	Depression
27	0	58	1.58	23.2335	4	0	2	2	1	0	None	0	1	1	1	1	0	0	1	0	0	1	80	Cough, Taste, Fever, Smell	1	1	2	2	0	0	1	1	3	2	1	1	1	2	9	9
72	1	90	1.76	29.0548	7	0	1	2	1	1	Diabetes	1	0	0	0	1	0	0	1	1	1	0	78	Cough, Fever	1	0	1	3	0	2	3	2	3	2	0	2	1	1	9	12
29	0	58	1.58	23.2335	3	1	2	2	1	0	None	1	0	1	0	1	0	0	1	1	0	1	80	Cough, Smell, Fever, Taste	1	3	2	2	0	0	0	1	3	2	2	2	2	3	10	13
26	0	60	1.58	24.0346	9	0	2	1	1	0	Diabetes	1	0	1	0	1	0	0	1	1	0	0	77	Fever, Joint pain, Smell, Taste	1	1	2	0	3		0	3		3	3	2	1	1	10	10
70	1	77	1.6	30.0781	10	0	1	0	1	1	HTN	1	0	0	1	1	0	0	1	1	0	1	67	Fever, Joint pain, Smell	1	1	0	2	3	0	2	3	2	2	1	1	1	0	10	9
56	0	80	1.59	31.6443	6	1	1	2	1	1	Diabetes, HTN	1	0	1	0	1	0	0	1	0	0	0	69	Fever, Smell	3	1	3	2	2		2	3	3	0	2	1	1	3	16	10
24	0	55	1.5	24.4444	6	0	2	1	1	0	None	1	0	1	0	1	0	0	1	1	0	1	78	Fever, Smell	1	3	3	1	0	0	2	2	2	0		1	2	3	10	10
30	0	59	1.56	24.2439	1	1	2	1	1	0	None	0	0	1	1	1	0	0	0	1	0	1	60	Fever, Joint pain, Smell	1	3	0	1	0	3	1	1	1	1	1	1	3	3	7	13
34	1	92	1.67	32.9879	6	1	2	1	1	0	None	0	0	1	0	1	0	0	0	1	0	0	89	Cough, Fever	1	1	1	1	2	0	1	2	0	1	1	1	3	3	9	9
30	0	59	1.65	21.6713	3	1	2	1	1	0	None	1	0	1	0	1	1	2	1	1	0	1	76	Headache	1	1	1	1	0	3	1	1	1	1	1	1	1	3	6	11
26	0	57	1.55	23.7253	5	0	2	1	1	0	None	1	0	1	0	1	1	0	1	1	0	1	67	Fever	2	2	1	2	0	2	2	3	0	1	1	2	2	3	8	15
38	1	71	1.66	25.7657	8	1	2	2	1	0	None	1	0	1	1	1	0	0	0	1	0	1	66	Cough	1	2	1	1	1	0	2	2	0	3	1	1	2	3	8	12
33	0	60	1.55	24.974	7	1	1	2	1	0	None	1	0	1	0	1	0	0	1	1	0	1	79	Joint pain	1	3	1	1	2	0	2	2	0	1	1	1	2	3	9	11
36	0	68	1.64	25.2826	5	1	0	2	1	0	None	0	0	0	0	1	0	2	0	1	0	1	78	Taste	2	2	1	1	1	0	0	2	2	2	1	2	2	3	9	12
70	1	92	1.88	26.0299	9	0	1	0	1	0	None	1	0	0	0	1	0	0	0	1	0	1	69	Cough, Fever	2	2	1	2	2	1	1	2	1	2	1	2	1	3	9	14
56	0	80	1.58	32.0461	5	1	0	2	1	0	None	1	0	1	1	1	0	0	0	1	0	1	69	Joint pain	1	1	1	2	2	2	0	2	3	2	3	1	1	3	11	13
70	1	99	1.78	31.2461	3	0	1	2	1	1	Renal	0	0	0	0	1	1	0	1	0	0	1	90	Headache	3	2	2	0	3	2	0	2	2	2	2	1	2	3	14	12
26	1	66	167	0.00236652	4	0	2	1	1	0	None	1	0	0	0	1	0	0	0	1	0	1	77	Cough	1	1	1	1	1	2	1	2	1	1	2	1	2	3	9	11
29	0	68	1.66	24.677	2	1	0	2	1	0	None	0	0	1	1	1	0	0	0	1	0	0	76	Cough	1	1	1	0	1	1	1	1	1	2	2	1	2	3	9	9
36	1	71	1.7	24.5675	4	1	2	2	1	0	None	1	0	1	0	1	0	0	0	1	0	1	77	Taste	1	1	0	1	1	1	1	2	1	1	2	0	2	3	8	9
72	1	88	1.88	24.8981	7	0	1	1	1	1	Renal	1	0	0	0	1	1	0	1	1	0	1	72	Fever, Joint pain, Smell	3	3	2	0	3	3	0	3	3	2	3	0	1	3	15	14
21	1	60	1.66	21.7738	8	0	2	1	1	0	None	0	0	1	0	1	1	0	0	0	0	1	70	Headache	1	1	2	0	3	2	1	2	2	2	1	0	0	3	10	10
27	1	70	1.74	23.1206	6	1	0	1	1	0	None	0	0	1	1	1	0	0	1	1	0	0	68	Cough	1	1	0	1	2	1	1	2	2	0	1	1	1	3	8	9
30	0	67	1.67	24.0238	6	1	2	1	1	0	None	0	1	1	0	1	0	0	0	0	0	0	66	Joint pain	3	3	2	2	1	0	1	1	2	0	1	1	0	3	10	10
53	0	80	1.6	31.25	2	0	1	2	1	1	Diabetes	0	0	1	0	1	0	0	1	1	0	0	85	Fever, Smell	1	1	1	1	1	0	1	1	2	0	1	1	3	3	10	7
82	1	94	1.78	29.668	6	0	1	2	1	1	Diabetes	0	0	1	0	1	1	0	0	1	0	0	75	Joint pain	3	3	2	0	3	2	1	1	1	0	1	1	3	3	14	10
66	1	78	1.77	24.8971	5	0	0	2	1	1	Others	0	0	1	1	1	0	0	1	0	0	0	70	Fever, Joint pain, Smell	1	1	1	0	3	3	0	3	3	2	3	1	3	3	14	13
26	1	68	1.67	24.3824	7	0	2	1	1	0	HTN	0	1	1	0	1	0	0	1	1	0	0	78	Cough, Fever	1	3	2	2	2	2	2	3	3	2	3	3	0	3	13	18
76	1	81	1.88	22.9176	6	0	0	2	1	1	HTN	0	0	1	0	1	0	0	1	0	0	0	88	Joint pain	1	1	2	1	1	3	0	3	2	1	2	1	0	3	8	13
67	1	68	1.77	21.7051	8	0	0	2	1	0	Diabetes	0	0	1	0	1	0	0	1	1	0	0	88	Cough, Fever	3	3	2	2	2	0	2	1	1	2	3	1	3	3	16	12
49	1	80	1.82	24.1517	5	0	0	2	1	1	Diabetes	1	0	1	0	1	0	0	1	0	0	0	78	Fever, Joint pain, Smell	1	1	1	0	3	2	2	1	1	1	2	1	0	3	10	9
44	0	66	1.62	25.1486	2	0	0	2	1	1	None	0	0	1	0	1	0	0	0	0	0	0	87	Fever, Smell	1	1	2	2	1	1	2	1	1	1	1	1	2	3	10	10
34	1	72	1.76	23.2438	3	1	2	1	1	0	None	0	0	1	0	1	0	0	0	1	0	0	93	Fever, Joint pain, Smell	3	3	1	2	3	3	0	3	3	2	3	3	2	3	15	19
22	0	58	1.55	24.1415	6	0	2	0	1	0	None	1	1	1	0	1	0	0	0	1	0	0	85	Cough, Fever	1	2	1	0	2	0	2	2	1	1	1	2	2	3	10	10
49	0	68	1.77	21.7051	8	1	1	2	1	0	None	0	0	1	0	1	0	0	0	0	0	0	68	Fever,cough ,headache	3	3	2	2	2	3	0	3	3	2	3	3	2	3	15	19
58	1	70	1.64	26.0262	8	0	1	2	1	0	None	0	0	1	1	1	0	0	0	1	0	0	73	Joint pain, cough ,fever,smell	3	3	2	2	2	1	1	2	1	2	1	1	3	3	13	14
51	1	66	1.57	26.7759	5	1	0	2	1	1	Diabetes	0	1	1	0	1	0	0	0	1	0	0	69	Taste,Cough,fever	2	1	1	0	3	3	0	3	3	1	1	1	3	3	13	12
28	0	57	1.72	19.2672	4	1	2	1	1	0	None	1	0	1	0	1	0	0	0	1	0	0	88	Headache,fever	2	1	0	0	3	3	0	2	1	1	1	1	2	3	9	11
81	1	98	1.8	30.2469	1	0	2	2	1	1	Diabetes	0	0	1	0	1	0	0	0	0	0	0	69	Cough,Joint pain,Fever	2	1	1	0	2	1	2	1	1	1	1	1	1	3	10	8
27	1	68	1.74	22.46	5	1	0	2	0	0	None	1	1	1	0	1	0	0	0	1	0	0	85	Cough,Fever,Smell	3	1	1	3	1	1	1	3	2	2	1	1	1	3	10	14
68	1	77	1.68	27.2817	3	0	1	2	1	0	None	0	0	0	0	1	0	0	0	0	0	0	82	Cough,Fever	2	3	2	1	1	1	0	1	3	3	3	3	3	3	14	15
29	0	58	1.56	23.833	5	1	2	2	1	0	None	1	0	1	0	1	0	0	0	1	0	0	88	Joint pain,Fever	1	1	2	2	3	2	1	3	2	2	0	2	2	3	11	15
32	0	68	1.7	23.5294	9	1	2	2	1	0	None	0	0	1	0	1	0	2	0	1	0	0	77	Joint pain,Fever,Runing nose	1	2	2	2	3	0	1	1	3	3	2	2	1	3	13	13
42	1	70	1.72	23.6614	10	1	2	2	1	0	None	0	0	1	0	1	0	0	0	0	0	0	67	Jointpain,cough,Fever	2	1	2	3	1	2	2	1	2	3	3	3	3	3	15	16
56	0	80	1.67	28.6851	7	1	2	2	1	0	None	1	0	1	1	1	0	0	0	1	0	0	92	Fever,Headache,Runing nose	1	3	2	3	2	2	1	1	1	1	2	2	2	3	11	15
31	1	75	1.75	24.4898	3	1	2	2	0	0	None	0	0	0	0	1	0	0	0	1	0	0	75	Fever,cough,smell	1	1	1	1	1	1	2	2	1	1	2	2	1	3	9	11
37	1	75	1.6	29.2969	9	1	2	2	1	0	None	0	0	1	1	1	0	2	0	0	0	1	88	Cough,Runin nose,Fever	1	3	1	2	3	0	0	1	3	3	2	3	3	3	13	15
67	1	70	1.58	28.0404	7	1	1	0	1	1	Diabetes	1	0	1	0	1	0	0	0	0	0	0	92	Fever,cough	2	1	2	2	2	2	0	3	1	1	1	2	2	3	10	14
33	1	68	1.7	23.5294	11	1	2	2	1	0	None	0	0	1	0	1	0	0	0	1	0	0	91	Runing nose,fever,smell	1	2	1	1	1	3	2	2	1	1	1	3	1	3	8	15
52	1	53	1.67	19.0039	6	1	1	2	1	0	None	0	1	1	0	1	0	0	0	1	0	0	67	Fever, headache	2	1	2	2	1	1	1	1	3	3	3	3	3	3	15	14
23	0	77	1.5	34.2222	6	0	2	1	1	0	None	1	0	1	1	1	1	2	0	1	0	0	90	Runing nose,fever	1	1	2	3	1	1	0	3	2	1	1	1	1	3	8	13
25	1	67	1.63	25.2174	9	0	2	1	1	0	None	1	0	1	0	1	0	0	0	1	0	1	82	fever,joint pain	2	1	2	1	2	2	1	1	1	2	1	2	2	3	11	12
44	1	78	1.77	24.8971	12	1	0	1	1	1	Diabetes	0	0	1	0	1	0	0	0	1	0	0	76	Headache,fever	3	2	3	3	2	0	2	2	2	2	0	1	1	3	13	13
45	0	53	1.56	21.7784	6	1	1	0	1	0	None	1	1	1	0	1	0	0	0	1	0	0	89	joint pain cough	1	2	2	1	1	2	0	1	3	3	3	3	3	3	13	15
33	1	59	1.66	21.4109	8	1	1	2	1	0	None	0	0	1	1	1	0	0	0	1	0	0	78	Headache ,Fever	3	1	1	2	2	3	2	1	1	1	2	1	1	3	12	12
57	1	88	1.7	30.4498	8	1	1	2	1	0	None	0	0	1	0	1	0	0	0	1	0	0	88	Fever ,joint pain	1	3	2	1	1	1	1	1	3	3	3	2	2	3	13	14
33	0	55	1.5	24.4444	2	1	1	2	1	0	None	0	1	1	0	1	1	0	0	0	0	0	76	Runing nose ,fever	2	2	1	2	3	2	2	2	2	1	1	1	1	3	12	13
28	0	58	1.5	25.7778	4	0	2	0	1	0	None	0	0	0	1	1	0	0	0	1	0	0	75	Fever,Headache,Runing nose	2	1	3	3	1	1	0	1	3	3	3	3	3	3	15	15
77	1	77	1.7	26.6436	1	0	2	1	1	0	None	0	0	1	0	1	0	0	0	1	0	1	94	Headache Runingnose	1	1	3	3	2	1	0	1	3	3	3	2	2	3	14	14
64	1	67	1.6	26.1719	9	0	2	2	1	0	None	0	0	1	0	1	0	0	0	1	0	0	97	Joint pain,Fever,Runing nose	1	2	3	1	3	1	1	1	1	2	2	2	2	3	13	12
62	1	68	1.8	20.9877	4	0	2	2	1	0	None	0	0	1	0	1	0	0	0	0	0	0	91	Runing nose,Fever	3	1	1	2	1	1	2	3	2	1	1	3	1	3	11	14
69	1	66	1.6	25.7812	2	0	2	2	1	1	HTN	0	1	1	1	1	0	0	0	1	0	0	79	Headache,fever	2	1	2	2	2	3	2	2	2	2	3	3	2	3	15	16
36	1	74	1.66	26.8544	6	1	0	1	1	0	None	0	1	1	0	1	0	0	0	1	0	0	93	Headache ,joint pain	3	2	3	3	3	2	0	3	3	3	2	2	1	3	15	18
75	1	70	1.66	25.4028	3	0	0	2	1	0	None	0	0	1	1	1	0	0	0	1	0	0	93	Runing nose ,cough	1	1	1	3	1	1	2	2	2	3	3	1	2	3	12	14
67	1	89	1.8	27.4691	5	0	2	2	1	0	None	0	0	1	0	1	0	0	0	0	0	0	90	Runing nose ,cough	1	2	1	2	1	1	1	1	2	2	3	2	2	3	11	13
44	0	74	1.65	27.1809	1	1	2	1	1	0	None	0	0	1	0	1	0	0	0	1	0	0	77	Fever ,cough	1	1	1	0	2	2	0	3	1	2	2	1	1	3	8	12
35	0	56	1.57	22.719	7	1	0	1	1	0	None	0	0	1	1	1	0	0	0	1	0	0	95	Fever ,cough	2	3	1	3	1	2	2	2	3	2	3	2	2	3	14	17
44	0	58	1.55	24.1415	5	1	1	1	1	0	None	0	1	1	0	1	0	0	0	0	0	0	88	Fever ,headache	2	1	2	0	2	2	1	1	3	3	2	3	3	3	15	13
42	1	93	1.73	31.0735	2	1	1	2	1	0	None	0	1	1	0	1	0	0	0	1	0	0	79	Fever	1	1	2	2	2	1	2	3	1	3	2	2	2	3	12	15
50	1	67	1.66	24.3141	6	1	2	2	1	1	HIV	0	1	1	0	1	0	0	1	1	0	0	77	Runing,fever,headache	1	1	1	3	1	1	0	2	2	1	2	1	2	3	9	12
44	1	70	1.77	22.3435	4	1	0	2	1	0	None	1	1	1	1	1	0	0	0	1	0	0	90	Runing,fever,headache	1	3	2	0	3	2	2	2	1	1	3	2	1	3	13	13
67	0	67	1.8	20.679	7	0	2	2	1	0	None	0	0	1	0	1	0	0	0	0	0	0	90	Fever,Headache,Runing nose	3	3	1	2	2	2	1	3	2	3	2	3	3	3	14	19
46	1	88	1.77	28.089	9	1	2	1	1	0	None	1	1	1	0	1	0	0	0	1	0	0	92	Fever	3	1	2	0	2	1	3	2	1	1	2	3	2	3	15	11
55	1	67	1.77	21.3859	1	1	2	2	1	0	None	0	0	1	0	1	0	2	0	1	0	0	93	Cough,Runing nose	1	2	2	3	2	1	1	3	1	1	2	1	2	3	11	14
65	1	77	1.67	27.6095	3	0	2	2	1	0	None	0	1	1	0	1	0	0	0	1	0	0	74	Cough ,jointpain	2	2	1	2	1	3	1	2	2	3	3	2	2	3	12	17
43	1	77	1.57	31.2386	6	1	1	2	1	0	None	0	0	0	1	1	0	0	0	1	0	0	78	Cough ,jointpain	1	1	3	3	1	2	2	3	1	3	2	2	2	3	12	17
32	1	78	1.67	27.968	9	1	2	1	1	1	Diabetes	1	0	1	0	1	0	0	1	0	0	0	91	Jointpain,cough,Fever	2	3	1	2	1	1	0	1	2	1	2	3	3	3	11	14
48	1	89	1.75	29.0612	3	1	1	2	1	0	None	0	0	1	0	1	0	0	0	1	0	0	88	Runingnose, jointpain	1	2	3	3	3	2	2	3	2	1	2	2	2	3	15	16
48	1	90	1.88	25.464	5	1	2	1	1	0	None	0	0	0	0	1	0	0	0	0	0	0	76	Fever ,headache	2	1	1	3	1	1	1	1	2	3	2	3	2	3	11	15
28	1	73	1.57	29.6158	5	1	2	1	1	0	None	0	0	1	1	1	0	0	0	1	0	0	81	Runingnose ,cough	1	1	1	1	2	0	2	2	1	2	1	0	2	3	10	9
47	1	87	1.7	30.1038	4	1	1	1	1	0	None	0	0	1	0	1	0	0	0	1	0	1	94	Headache,smell	2	3	3	2	1	1	1	2	2	1	1	0	2	3	12	12
45	0	55	1.56	22.6003	3	1	0	2	1	0	HIV	0	0	1	0	1	1	0	1	1	0	0	69	Headache ,cough	1	1	1	2	1	2	2	2	1	1	2	3	1	3	9	14
34	0	82	1.7	28.3737	3	1	2	2	1	0	None	0	0	1	1	1	0	0	0	0	0	0	89	Smell,Fever,cough	3	2	1	1	3	0	2	2	1	2	1	1	2	3	13	11
66	1	58	1.66	21.048	4	0	0	0	1	0	None	0	0	1	0	1	0	0	0	1	0	0	98	Smell,Fever,cough	1	1	1	2	1	1	2	2	1	2	2	0	2	3	10	11
55	1	76	1.7	26.2976	3	1	0	2	1	0	None	0	0	1	0	1	0	0	0	1	0	1	76	Smell,jointpain	2	2	2	2	2	0	3	2	2	3	3	3	1	3	15	15
43	0	77	1.58	30.8444	3	1	2	1	1	0	None	0	0	1	0	1	0	0	0	1	0	0	90	Fever	1	1	1	1	1	1	2	3	1	2	2	1	1	3	9	12
46	1	65	1.67	23.3067	1	1	2	2	0	0	None	0	0	1	0	1	0	0	0	0	0	0	84	Fever,cough,smell	2	3	3	2	2	0	2	2	1	1	3	2	2	3	15	13
56	1	58	1.66	21.048	5	1	2	2	1	0	None	0	0	1	0	1	1	2	0	1	0	1	88	Jointpain,cough,Fever	3	2	1	1	2	0	2	1	1	2	1	1	3	3	13	10
65	1	76	1.65	27.9155	5	1	2	1	1	0	None	0	0	1	0	1	0	0	0	1	0	0	66	Jointpain,cough,Fever	1	2	2	1	2	1	2	2	1	1	1	1	1	3	10	11
55	1	66	1.6	25.7812	3	1	1	2	1	0	None	0	0	0	0	1	0	0	0	1	0	0	88	Headache ,cough	1	2	2	1	2	2	2	1	2	1	1	1	1	3	11	11
59	0	77	1.8	23.7654	3	1	1	2	1	0	None	0	0	1	1	1	0	0	0	0	0	0	86	Runingnose ,cough	2	1	1	1	2	2	1	2	1	2	2	2	0	3	9	13
59	1	54	1.7	18.6851	5	1	1	2	1	1	HTN	0	0	1	1	1	0	0	0	1	0	0	88	Cough,fever	1	1	2	2	2	1	2	1	2	2	1	2	1	3	11	12
40	1	66	1.67	23.6652	1	1	0	2	1	0	None	0	0	1	0	1	0	0	0	1	0	0	76	Runingnose ,cough	2	2	3	1	1	1	3	2	2	1	1	1	2	3	14	11
61	0	77	1.6	30.0781	3	1	0	2	1	0	None	0	0	1	0	1	0	0	0	1	0	0	87	Jointpain,cough,Fever	2	3	2	1	1	2	1	1	1	2	3	3	3	3	13	15
70	1	71	1.7	24.5675	7	0	1	1	1	0	None	0	0	1	0	1	0	0	0	1	0	0	77	Runingnose ,cough ,headache	1	1	3	2	2	0	1	2	2	2	1	1	1	3	11	11
55	1	66	1.8	20.3704	1	1	1	2	1	1	Diabetes	0	0	1	0	1	0	0	0	0	0	1	89	Fever	1	2	2	1	0	1	1	2	3	3	3	3	3	3	13	15
60	0	53	1.66	19.2336	6	1	2	2	1	0	None	0	0	1	1	1	0	0	0	1	0	0	76	Runingnose ,cough	3	3	2	2	1	0	2	2	2	1	1	3	2	3	13	14
54	1	66	1.56	27.1203	1	1	1	2	1	0	None	0	0	1	0	1	0	0	0	1	0	0	86	Headache ,smell	1	1	3	1	1	1	3	3	3	3	2	2	0	3	13	14
76	1	65	1.76	20.984	2	0	1	0	1	0	None	0	0	0	0	1	0	0	0	1	0	0	77	Runingnose ,fever	2	1	2	2	2	0	1	1	1	2	1	2	1	3	10	11
54	1	77	1.57	31.2386	9	1	1	2	1	0	None	0	0	1	0	1	0	2	0	0	0	0	89	Cough,headache	1	1	3	1	1	0	2	1	2	1	2	1	2	3	13	8
58	1	66	1.6	25.7812	5	1	0	2	1	0	None	0	0	1	0	1	0	0	0	1	0	0	90	Fever	2	1	3	2	3	1	3	2	1	1	1	2	1	3	14	12
49	1	55	1.77	17.5556	4	1	1	2	1	0	None	0	0	1	1	1	0	0	0	1	0	0	89	Jointpain,cough,Fever	1	3	2	1	2	0	2	1	1	1	1	2	2	3	11	11
51	1	54	1.7	18.6851	6	1	0	2	1	0	None	0	0	1	0	1	1	0	0	1	0	1	92	Runingnose ,cough	2	2	2	2	3	2	1	2	1	2	1	2	1	3	11	15
40	1	57	1.55	23.7253	4	1	2	1	1	0	None	0	0	1	0	1	0	0	0	1	0	0	94	smell ,cough feve	1	2	2	1	2	1	2	1	1	1	2	1	2	3	12	10
65	1	77	1.81	23.5036	3	0	1	2	1	0	None	0	0	1	0	1	0	2	0	1	0	0	89	Runingnose smell	1	3	2	2	1	1	1	3	2	1	1	2	1	3	9	15
48	0	77	1.56	31.6404	1	1	1	2	1	0	None	0	0	1	0	1	0	2	1	0	0	0	98	Cough	1	1	0	1	3	0	1	1	0	2	1	1	1	3	7	9
39	0	75	1.59	29.6665	2	1	1	2	1	1	Diabetes	1	0	1	0	1	0	0	0	1	0	0	90	Cough,headache	1	1	1	2	1	2	1	2	1	2	2	1	1	3	8	13
44	0	80	1.58	32.0461	3	1	2	2	1	0	None	0	0	0	0	1	1	0	1	1	0	1	86	Fever ,cough	2	1	1	1	2	1	0	2	1	3	2	1	1	3	9	12
70	1	67	1.75	21.8776	7	0	1	2	1	0	None	0	0	0	0	1	0	0	0	1	0	0	78	Fver smell	3	3	1	2	1	2	2	1	0	2	1	0	1	3	9	13
61	1	62	1.72	20.9573	4	0	0	2	1	1	HTN	0	0	1	0	1	1	2	1	1	0	1	98	Jointpain,cough,Fever	2	3	0	1	2	0	2	2	2	3	2	1	2	3	12	13
66	1	67	1.67	24.0238	1	0	0	2	1	0	None	0	0	1	1	1	0	2	0	0	0	0	70	Cough,fever	2	1	1	2	2	2	1	2	2	2	1	1	2	3	11	13
81	1	69	1.8	21.2963	5	0	1	2	1	0	None	0	0	1	0	1	0	1	1	1	0	0	95	fever,joint pain	2	1	0	3	1	3	3	1	0	2	2	2	3	3	11	15
60	0	78	1.7	26.9896	5	0	1	2	1	1	HIV	1	0	1	0	1	1	0	0	1	0	0	88	Runing nose,	2	1	1	2	3	3	1	2	1	1	2	1	1	3	11	13
34	1	67	1.6	26.1719	6	1	0	2	1	0	None	0	0	1	0	1	0	0	0	1	0	0	88	Fever	3	3	2	1	2	2	2	1	2	2	1	1	1	3	13	13
54	1	88	1.7	30.4498	6	1	0	2	1	0	None	0	0	1	1	1	0	0	0	1	0	1	68	cough, headache	2	1	0	2	3	2	0	2	1	1	1	2	1	3	8	13
42	1	76	1.5	33.7778	5	1	2	0	1	0	None	0	0	1	0	1	0	0	0	1	0	0	88	Jointpain,cough,Fever	3	1	1	1	1	2	1	2	1	3	1	0	1	3	9	12
31	0	71	1.9	19.6676	2	1	2	1	1	1	Renal	0	0	0	0	1	0	0	0	0	0	0	77	Cough,smell	2	3	3	1	2	0	2	1	2	1	2	1	1	3	14	10
39	0	77	1.8	23.7654	3	1	2	2	1	0	None	0	0	1	0	1	0	0	0	1	0	0	89	Couhg ,Fever	2	2	1	2	2	2	2	2	0	2	1	2	2	3	10	15
78	0	67	1.57	27.1816	7	0	2	2	1	0	None	0	0	1	0	1	0	0	0	1	0	0	98	Cough,fever	2	2	0	1	1	2	1	0	1	3	1	1	1	3	7	12
33	0	90	1.8	27.7778	9	1	0	1	1	1	Renal	0	0	1	1	1	0	1	0	0	0	0	65	Cough,fever	1	2	1	3	2	2	0	2	3	1	2	1	3	3	12	14
67	1	78	1.7	26.9896	3	1	1	0	1	0	None	0	0	1	0	1	0	0	0	1	0	0	88	Smell,fever	2	3	2	3	2	0	2	2	1	2	1	1	1	3	11	14
61	1	88	1.77	28.089	1	0	1	2	1	0	None	0	0	1	1	1	0	0	1	1	0	0	74	Taste ,Fever ,cough	2	3	1	2	1	2	1	1	0	3	1	1	1	3	7	15
22	1	56	1.55	23.3091	2	0	2	1	1	0	None	0	0	1	0	1	0	2	0	1	0	0	71	Fever,cough	2	2	1	1	2	0	1	2	2	2	1	0	1	3	10	10
56	1	60	1.65	22.0386	7	1	2	0	1	0	None	0	0	1	0	1	0	1	0	0	0	0	70	Cough,headache	1	3	1	2	2	0	1	1	3	2	2	1	1	3	11	12
31	0	54	1.56	22.1893	8	1	0	2	1	0	None	0	0	1	0	1	0	0	1	1	0	0	66	Cough,Runing nose	1	3	2	2	1	1	2	2	0	2	2	1	1	3	9	14
34	1	67	1.6	26.1719	6	1	1	2	1	1	HIV	0	1	1	0	1	1	2	0	1	0	1	88	Headache ,Fever	1	2	2	3	1	1	2	2	2	1	2	2	3	3	13	14
34	1	68	1.8	20.9877	7	1	1	2	1	0	None	0	0	1	0	1	0	1	0	0	0	0	86	Couhg ,Fever	1	1	1	2	1	2	2	2	3	1	2	1	1	3	11	12
76	1	76	1.8	23.4568	4	1	2	2	1	0	None	0	0	1	0	1	0	0	0	1	0	0	59	taste ,Fever ,headache	2	3	0	3	3	1	2	0	0	1	3	1	2	3	12	12
33	1	58	1.67	20.7967	5	1	1	1	1	0	None	0	0	1	0	1	0	2	0	1	0	0	61	Cough,taste	2	2	1	1	2	1	0	2	2	1	2	2	1	3	10	12
32	1	75	1.7	25.9516	8	1	2	1	1	0	None	0	0	1	0	1	0	2	0	0	0	0	72	Runingnose ,taste,headache	1	2	1	2	1	1	2	2	1	2	1	1	1	3	8	13
23	0	59	1.7	20.4152	6	0	2	1	1	0	None	0	0	1	1	1	0	0	0	1	0	0	54	Cough,taste	2	2	2	1	3	2	0	2	0	1	2	2	2	3	11	13
27	0	58	1.58	23.2335	4	0	2	2	1	0	None	0	0	1	0	1	0	0	1	1	0	1	80	Cough, Taste, Fever, Smell	1	1	2	2	0	0	1	1	3	2	1	1	1	2	9	9
72	1	90	1.76	29.0548	7	0	1	2	1	1	Diabetes	1	0	0	0	1	0	0	1	1	1	0	78	Cough, Fever	1	0	1	3	0	2	3	2	3	2	0	2	1	1	9	12
29	0	58	1.58	23.2335	3	1	2	2	1	0	None	1	0	1	1	1	0	0	1	1	0	1	80	Cough, Smell, Fever, Taste	1	3	2	2	0	0	0	1	3	2	2	2	2	3	10	13
26	0	60	1.58	24.0346	9	0	2	1	1	0	Diabetes	1	0	1	0	1	0	0	1	1	0	0	77	Fever, Joint pain, Smell, Taste	1	1	2	0	3		0	3		3	3	2	1	1	10	10
70	1	77	1.6	30.0781	10	0	1	0	1	1	HTN	1	0	0	1	1	0	0	1	1	0	1	67	Fever, Joint pain, Smell	1	1	0	2	3	0	2	3	2	2	1	1	1	0	10	9
56	0	80	1.59	31.6443	6	1	1	2	1	1	Diabetes, HTN	1	0	1	0	1	0	0	1	1	0	0	69	Fever, Smell	3	1	3	2	2		2	3	3	0	2	1	1	3	16	10
24	0	55	1.5	24.4444	6	0	2	1	1	0	None	1	0	1	0	1	0	0	1	1	0	1	78	Fever, Smell	1	3	3	1	0	0	2	2	2	0		1	2	3	10	10
26	1	66	167	0.00236652	4	0	2	1	1	0	None	1	0	0	0	1	0	0	0	0	0	1	77	Cough	1	1	1	1	1	2	1	2	1	1	2	1	2	3	9	11
29	0	68	1.66	24.677	2	1	0	2	1	0	None	0	0	1	0	1	0	0	0	1	0	0	76	Cough	1	1	1	0	1	1	1	1	1	2	2	1	2	3	9	9
36	1	71	1.7	24.5675	4	1	2	2	1	0	None	1	0	1	0	1	0	0	0	1	0	1	77	Taste	1	1	0	1	1	1	1	2	1	1	2	0	2	3	8	9
72	1	88	1.88	24.8981	7	0	1	1	1	1	Renal	1	0	0	0	1	1	0	1	0	0	1	72	Fever, Joint pain, Smell	3	3	2	0	3	3	0	3	3	2	3	0	1	3	15	14
21	1	60	1.66	21.7738	8	0	2	1	1	0	None	0	0	1	1	1	1	0	0	1	0	1	70	Headache	1	1	2	0	3	2	1	2	2	2	1	0	0	3	10	10
27	1	70	1.74	23.1206	6	1	0	1	1	0	None	0	0	1	0	1	0	0	1	0	0	0	68	Cough	1	1	0	1	2	1	1	2	2	0	1	1	1	3	8	9
30	0	67	1.67	24.0238	6	1	2	1	1	0	None	0	0	1	0	1	0	0	0	1	0	0	66	Joint pain	3	3	2	2	1	0	1	1	2	0	1	1	0	3	10	10
53	0	80	1.6	31.25	2	0	1	2	1	1	Diabetes	0	0	1	0	1	0	0	1	1	0	0	85	Fever, Smell	1	1	1	1	1	0	1	1	2	0	1	1	3	3	10	7
82	1	94	1.78	29.668	6	0	1	2	1	1	Diabetes	0	0	1	1	1	1	0	0	1	0	0	75	Joint pain	3	3	2	0	3	2	1	1	1	0	1	1	3	3	14	10
66	1	78	1.77	24.8971	5	0	0	2	1	1	Others	0	0	1	1	1	0	0	1	0	0	0	70	Fever, Joint pain, Smell	1	1	1	0	3	3	0	3	3	2	3	1	3	3	14	13
26	1	68	1.67	24.3824	7	0	2	1	1	0	HTN	0	0	1	0	1	0	0	1	1	0	0	78	Cough, Fever	1	3	2	2	2	2	2	3	3	2	3	3	0	3	13	18
76	1	81	1.88	22.9176	6	0	0	2	1	1	HTN	0	0	1	0	1	0	0	1	1	0	0	88	Joint pain	1	1	2	1	1	3	0	3	2	1	2	1	0	3	8	13
67	1	68	1.77	21.7051	8	0	0	2	1	0	Diabetes	0	0	1	0	1	0	0	1	1	0	0	88	Cough, Fever	3	3	2	2	2	0	2	1	1	2	3	1	3	3	16	12
49	1	80	1.82	24.1517	5	0	0	2	1	1	Diabetes	1	0	1	0	1	0	0	1	1	0	0	78	Fever, Joint pain, Smell	1	1	1	0	3	2	2	1	1	1	2	1	0	3	10	9
44	0	66	1.62	25.1486	2	0	0	2	1	1	None	0	0	1	1	1	0	0	0	0	0	0	87	Fever, Smell	1	1	2	2	1	1	2	1	1	1	1	1	2	3	10	10
34	1	72	1.76	23.2438	3	1	2	1	1	0	None	0	0	1	0	1	0	0	0	1	0	0	93	Fever, Joint pain, Smell	3	3	1	2	3	3	0	3	3	2	3	3	2	3	15	19
22	0	58	1.55	24.1415	6	0	2	0	1	0	None	1	0	1	0	1	0	0	0	1	0	0	85	Cough, Fever	1	2	1	0	2	0	2	2	1	1	1	2	2	3	10	10
49	0	68	1.77	21.7051	8	1	1	2	1	0	None	0	0	1	0	1	0	0	0	1	0	0	68	Fever,cough ,headache	3	3	2	2	2	3	0	3	3	2	3	3	2	3	15	19
58	1	70	1.64	26.0262	8	0	1	2	1	0	None	0	0	1	0	1	0	0	0	1	0	0	73	Joint pain, cough ,fever,smell	3	3	2	2	2	1	1	2	1	2	1	1	3	3	13	14
51	1	66	1.57	26.7759	5	1	0	2	1	1	Diabetes	0	0	1	0	1	0	0	0	1	0	0	69	Taste,Cough,fever	2	1	1	0	3	3	0	3	3	1	1	1	3	3	13	12
28	0	57	1.72	19.2672	4	1	2	1	1	0	None	1	0	1	0	1	0	0	0	1	0	0	88	Headache,fever	2	1	0	0	3	3	0	2	1	1	1	1	2	3	9	11
81	1	98	1.8	30.2469	1	0	2	2	1	1	Diabetes	0	0	1	0	1	0	0	0	1	0	0	69	Cough,Joint pain,Fever	2	1	1	0	2	1	2	1	1	1	1	1	1	3	10	8
27	1	68	1.74	22.46	5	1	0	2	0	0	None	1	0	1	0	1	0	0	0	1	0	0	85	Cough,Fever,Smell	3	1	1	3	1	1	1	3	2	2	1	1	1	3	10	14
68	1	77	1.68	27.2817	3	0	1	2	1	0	None	0	0	1	1	1	0	0	0	0	0	0	82	Cough,Fever	2	3	2	1	1	1	0	1	3	3	3	3	3	3	14	15
29	0	58	1.56	23.833	5	1	2	2	1	0	None	1	0	1	0	1	0	0	0	1	0	0	88	Joint pain,Fever	1	1	2	2	3	2	1	3	2	2	0	2	2	3	11	15
32	0	68	1.7	23.5294	9	1	2	2	1	0	None	0	0	1	0	1	0	2	0	1	0	0	77	Joint pain,Fever,Runing nose	1	2	2	2	3	0	1	1	3	3	2	2	1	3	13	13
42	1	70	1.72	23.6614	10	1	2	2	1	0	None	0	0	1	0	1	0	0	0	1	0	0	67	Jointpain,cough,Fever	2	1	2	3	1	2	2	1	2	3	3	3	3	3	15	16
56	0	80	1.67	28.6851	7	1	2	2	1	0	None	1	0	1	0	1	0	0	0	1	0	0	92	Fever,Headache,Runing nose	1	3	2	3	2	2	1	1	1	1	2	2	2	3	11	15
31	1	75	1.75	24.4898	3	1	2	2	0	0	None	0	0	1	0	1	0	0	0	1	0	0	75	Fever,cough,smell	1	1	1	1	1	1	2	2	1	1	2	2	1	3	9	11
37	1	75	1.6	29.2969	9	1	2	2	1	0	None	0	0	1	1	1	0	2	0	0	0	1	88	Cough,Runin nose,Fever	1	3	1	2	3	0	0	1	3	3	2	3	3	3	13	15
67	1	70	1.58	28.0404	7	1	1	0	1	1	Diabetes	1	0	1	0	1	0	0	0	0	0	0	92	Fever,cough	2	1	2	2	2	2	0	3	1	1	1	2	2	3	10	14
33	1	68	1.7	23.5294	11	1	2	2	1	0	None	0	0	1	0	1	0	0	0	1	0	0	91	Runing nose,fever,smell	1	2	1	1	1	3	2	2	1	1	1	3	1	3	8	15
52	1	53	1.67	19.0039	6	1	1	2	1	0	None	0	0	1	0	1	0	0	0	1	0	0	67	Fever, headache	2	1	2	2	1	1	1	1	3	3	3	3	3	3	15	14
23	0	77	1.5	34.2222	6	0	2	1	1	0	None	1	0	1	0	1	1	2	0	1	0	0	90	Runing nose,fever	1	1	2	3	1	1	0	3	2	1	1	1	1	3	8	13
25	1	67	1.63	25.2174	9	0	2	1	1	0	None	1	0	1	0	1	0	0	0	0	0	1	82	fever,joint pain	2	1	2	1	2	2	1	1	1	2	1	2	2	3	11	12
44	1	78	1.77	24.8971	12	1	0	1	1	1	Diabetes	0	0	1	0	1	0	0	0	0	0	0	76	Headache,fever	3	2	3	3	2	0	2	2	2	2	0	1	1	3	13	13
45	0	53	1.56	21.7784	6	1	1	0	1	0	None	1	0	1	0	1	0	0	0	1	0	0	89	joint pain cough	1	2	2	1	1	2	0	1	3	3	3	3	3	3	13	15
33	1	59	1.66	21.4109	8	1	1	2	1	0	None	0	0	1	0	1	0	0	0	1	0	0	78	Headache ,Fever	3	1	1	2	2	3	2	1	1	1	2	1	1	3	12	12
57	1	88	1.7	30.4498	8	1	1	2	1	0	None	0	0	1	0	1	0	0	0	0	0	0	88	Fever ,joint pain	1	3	2	1	1	1	1	1	3	3	3	2	2	3	13	14
33	0	55	1.5	24.4444	2	1	1	2	1	0	None	0	0	1	0	1	1	0	0	1	0	0	76	Runing nose ,fever	2	2	1	2	3	2	2	2	2	1	1	1	1	3	12	13
28	0	58	1.5	25.7778	4	0	2	0	1	0	None	0	0	1	0	1	0	0	0	0	0	0	75	Fever,Headache,Runing nose	2	1	3	3	1	1	0	1	3	3	3	3	3	3	15	15
77	1	77	1.7	26.6436	1	0	2	1	1	0	None	0	0	1	0	1	0	0	0	0	0	1	94	Headache Runingnose	1	1	3	3	2	1	0	1	3	3	3	2	2	3	14	14
64	1	67	1.6	26.1719	9	0	2	2	1	0	None	0	0	1	0	1	0	0	0	0	0	0	97	Joint pain,Fever,Runing nose	1	2	3	1	3	1	1	1	1	2	2	2	2	3	13	12
62	1	68	1.8	20.9877	4	0	2	2	1	0	None	0	0	1	0	1	0	0	0	0	0	0	91	Runing nose,Fever	3	1	1	2	1	1	2	3	2	1	1	3	1	3	11	14
69	1	66	1.6	25.7812	2	0	2	2	1	1	HTN	0	1	1	0	1	0	0	0	1	0	0	79	Headache,fever	2	1	2	2	2	3	2	2	2	2	3	3	2	3	15	16
36	1	74	1.66	26.8544	6	1	0	1	1	0	None	0	1	1	0	1	0	0	0	1	0	0	93	Headache ,joint pain	3	2	3	3	3	2	0	3	3	3	2	2	1	3	15	18
75	1	70	1.66	25.4028	3	0	0	2	1	0	None	0	0	1	0	1	0	0	0	1	0	0	93	Runing nose ,cough	1	1	1	3	1	1	2	2	2	3	3	1	2	3	12	14
67	1	89	1.8	27.4691	5	0	2	2	1	0	None	0	0	1	0	1	0	0	0	1	0	0	90	Runing nose ,cough	1	2	1	2	1	1	1	1	2	2	3	2	2	3	11	13
44	0	74	1.65	27.1809	1	1	2	1	1	0	None	0	0	1	0	1	0	0	0	1	0	0	77	Fever ,cough	1	1	1	0	2	2	0	3	1	2	2	1	1	3	8	12
35	0	56	1.57	22.719	7	1	0	1	1	0	None	0	0	1	0	1	0	0	0	1	0	0	95	Fever ,cough	2	3	1	3	1	2	2	2	3	2	3	2	2	3	14	17
44	0	58	1.55	24.1415	5	1	1	1	1	0	None	0	1	1	0	1	0	0	0	1	0	0	88	Fever ,headache	2	1	2	0	2	2	1	1	3	3	2	3	3	3	15	13
42	1	93	1.73	31.0735	2	1	1	2	1	0	None	0	1	1	0	1	0	0	0	1	0	0	79	Fever	1	1	2	2	2	1	2	3	1	3	2	2	2	3	12	15
50	1	67	1.66	24.3141	6	1	2	2	1	1	HIV	0	1	1	0	1	1	0	1	1	0	0	77	Runing,fever,headache	1	1	1	3	1	1	0	2	2	1	2	1	2	3	9	12
44	1	70	1.77	22.3435	4	1	0	2	1	0	None	1	1	1	1	1	0	0	0	1	0	0	90	Runing,fever,headache	1	3	2	0	3	2	2	2	1	1	3	2	1	3	13	13
67	0	67	1.8	20.679	7	0	2	2	1	0	None	0	0	1	0	1	0	0	0	0	0	0	90	Fever,Headache,Runing nose	3	3	1	2	2	2	1	3	2	3	2	3	3	3	14	19
46	1	88	1.77	28.089	9	1	2	1	1	0	None	1	1	1	0	1	0	0	0	1	0	0	92	Fever	3	1	2	0	2	1	3	2	1	1	2	3	2	3	15	11
55	1	67	1.77	21.3859	1	1	2	2	1	0	None	0	0	1	0	1	1	2	0	1	0	0	93	Cough,Runing nose	1	2	2	3	2	1	1	3	1	1	2	1	2	3	11	14
65	1	77	1.67	27.6095	3	0	2	2	1	0	None	0	1	1	0	1	0	0	0	0	0	0	74	Cough ,jointpain	2	2	1	2	1	3	1	2	2	3	3	2	2	3	12	17
43	1	77	1.57	31.2386	6	1	1	2	1	0	None	0	0	0	0	1	0	0	0	1	0	0	78	Cough ,jointpain	1	1	3	3	1	2	2	3	1	3	2	2	2	3	12	17
32	1	78	1.67	27.968	9	1	2	1	1	1	Diabetes	1	0	1	0	1	1	0	1	0	0	1	91	Jointpain,cough,Fever	2	3	1	2	1	1	0	1	2	1	2	3	3	3	11	14
48	1	89	1.75	29.0612	3	1	1	2	1	0	None	0	0	1	0	1	0	0	0	1	0	0	88	Runingnose, jointpain	1	2	3	3	3	2	2	3	2	1	2	2	2	3	15	16
48	1	90	1.88	25.464	5	1	2	1	1	0	None	0	0	0	0	1	0	0	0	1	0	0	76	Fever ,headache	2	1	1	3	1	1	1	1	2	3	2	3	2	3	11	15
45	0	82	1.71	28.0428	11	1	2	0	1	0	None	0	0	1	0	1	1	0	0	0	0	0	79	Headache ,joint pain	2	1	1	1	2	2	1	2	1	1		2	1	3	8	12
63	1	76	1.69	26.6097	7	0	2	2	1	0	None	0	0	0	0	1	0	2	1	1	0	0	80	Fever	2	1	2	2	1	1	2	1	2	2	1	1	3	3	13	11
51	0	69	1.7	23.8754	2	1	2	1	1	0	None	0	0	1	0	1	0	0	0	1	0	1	83	Headache,runingnose	3	2	2	2	2	3	0	2	1	1	2	2	1	3	11	15
77	1	66	1.71	22.571	10	0	2	2	1	0	None	1	0	1	1	1	1	0	0	0	0	0	55	Fever,cough	1	1	1	1	1	1	2	1	2	2	3	1	3	3	13	10
54	1	70	1.8	21.6049	4	1	0	2	1	1	HTN	0	0	1	0	1	0	2	0	1	0	0	88	Fever ,joint pain	2	3	2	3	3	3	0	2	3	2	1	3	1	3	12	19
56	1	70	1.77	22.3435	9	1	0	1	1	0	None	0	0	0	0	1	0	0	0	0	0	0	67	Jointpain,cough,Fever	2	3	2	2	1	1	0	2	1	1	1	1	2	3	9	13
32	0	76	1.67	27.2509	4	1	2	1	1	0	None	0	0	1	0	1	1	0	0	1	0	0	91	cough, headache	1	1	2	2	2	1	2	2	2	3	2	2	3	3	14	14
37	1	76	1.78	23.9869	7	1	2	1	1	1	Diabetes	0	0	1	0	1	0	0	0	0	0	0	86	Runingnose, jointpain	3	2	1	1	1	1	1	1	1	1	2	1	1	3	10	10
45	1	70	1.77	22.3435	3	1	2	0	1	0	None	0	0	1	0	1	0	0	0	1	0	0	72	Jointpain,cough,Fever	3	2	2	2	3	3	0	3	3	2	2	2	1	3	14	17
39	0	57	1.6	22.2656	5	1	1	2	1	0	None	0	0	1	0	1	1	0	0	0	0	0	79	Fever ,headache	2	1	1	1	2	1	3	2	1	3	2	2	3	3	14	13
40	1	67	1.77	21.3859	7	1	1	2	1	1	HTN	0	0	1	0	1	0	0	0	1	0	0	90	Headache ,cough	2	2	3	3	2	1	1	1	1	2	1	1	2	3	12	13
27	1	70	1.65	25.7117	8	1	1	1	1	0	None	1	0	1	0	1	0	0	0	1	0	1	76	Couhg ,Fever	2	2	1	2	2	3	0	3	3	2	2	2	3	3	13	17
43	1	78	1.66	28.306	4	1	2	1	1	0	None	0	0	1	0	1	1	0	0	1	0	0	78	Couhg ,Fever	1	1	1	1	3	1	2	3	2	2	2	2	2	3	13	13
35	1	76	1.7	26.2976	3	1	2	2	1	0	None	0	0	1	0	1	0	0	0	1	0	0	69	Cough. Runingnose	1	1	2	1	2	3	0	2	1	1	2	1	1	3	9	12
67	1	59	1.65	21.6713	6	0	1	1	1	0	None	0	0	1	0	1	0	0	0	1	0	0	88	Cough ,jointpain	1	2	2	1	3	2	1	3	2	3	1	2	3	3	13	16
47	1	91	1.88	25.7469	8	1	0	2	1	0	None	0	0	1	0	1	0	0	0	1	0	0	88	Cough ,headache	1	1	1	2	2	1	2	2	1	1	2	3	3	3	12	13
36	0	62	1.6	24.2187	1	1	2	2	1	0	None	0	0	1	0	1	1	0	0	0	0	0	66	Cough ,fever headache	3	3	3	1	1	3	1	3	2	2	2	2	1	3	13	17
70	1	88	1.72	29.7458	6	0	2	2	1	1	HTN	0	0	1	0	1	0	0	0	1	0	0	67	Jointpain,cough,Fever	3	2	1	3	2	3	0	1	3	1	2	1	2	3	13	14
65	1	79	1.68	27.9904	4	0	2	2	1	1	Renal	0	0	1	0	1	0	0	0	1	0	0	69	Headache ,cough	1	2	2	2	3	1	2	2	2	1	1	3	3	3	14	14
29	0	55	1.5	24.4444	7	1	2	1	1	0	None	0	0	1	0	1	0	0	0	0	0	0	88	Cough ,jointpain	3	3	1	2	2	2	0	3	2	2	2	2	2	3	12	17
51	1	88	1.78	27.7743	2	1	0	2	1	0	None	0	0	1	0	1	1	0	0	1	0	0	66	Fever ,runing	1	2	1	3	1	1	2	2	2	1	1	1	1	3	9	13
61	0	62	1.6	24.2187	8	0	2	2	1	1	Renal	0	0	1	0	1	0	0	0	1	0	0	91	Runingnose, jointpain	1	3	2	3	2	1	0	2	1	3	3	1	1	3	10	16
45	1	66	1.76	21.3068	7	1	2	1	1	0	None	0	0	1	0	1	1	0	1	1	0	0	98	Cough ,jointpain	2	1	1	1	3	2	2	1	2	1	2	1	1	3	13	10
54	1	77	1.77	24.5779	6	1	1	1	1	0	None	0	0	1	0	1	0	0	0	1	0	0	68	Cough ,jointpain	2	2	2	2	2	1	1	1	1	2	1	2	2	3	11	13
55	1	88	1.67	31.5537	4	1	2	2	1	0	None	0	0	1	0	1	0	0	0	1	0	0	87	Cough ,jointpain	1	1	1	1	1	0	1	2	2	1	2	0	2	3	10	8
77	0	54	1.77	17.2364	4	1	0	1	1	0	None	0	0	1	0	1	1	0	0	1	0	1	64	Runingnose, fever	2	2	2	2	3	1	2	2	1	2	3	2	2	3	15	14
50	1	80	1.8	24.6914	9	1	2	2	1	0	None	0	0	1	0	1	0	0	0	1	0	0	86	Cough,headache	1	1	1	2	2	0	1	1	1	1	2	1	1	3	9	9
64	1	77	1.65	28.2828	4	0	1	2	1	0	None	0	0	1	0	1	0	0	0	1	0	0	75	Headach,jointpain	2	3	3	2	3	0	2	1	1	2	3	2	2	3	16	13
48	1	88	1.59	34.8087	6	1	0	1	1	0	None	0	0	1	0	1	0	0	0	1	0	0	88	Headache ,cough	2	1	2	1	2	2	1	3	3	1	1	2	2	3	13	13
45	1	78	1.77	24.8971	8	1	1	2	1	1	Diabetes	0	0	1	0	1	1	0	1	1	0	1	71	Fever,Headache,Runing nose	1	1	1	1	1	0	2	1	1	3	2	0	1	3	9	9
61	1	58	1.65	21.3039	2	1	2	1	1	0	None	0	0	1	0	1	0	0	0	1	0	0	78	Cough ,jointpain	3	2	2	2	1	1	3	2	1	1	3	1	2	3	15	12
44	1	87	1.6	33.9844	4	1	2	0	1	0	None	0	0	1	0	1	1	0	0	1	0	0	78	Smell,Fever,cough	1	1	2	3	3	0	0	0	2	3	3	3	2	3	13	13
43	0	77	1.58	30.8444	3	1	2	1	1	0	None	0	0	1	0	1	0	0	0	1	0	0	90	Fever	1	1	1	1	1	1	2	3	1	2	2	1	1	3	9	12
46	1	65	1.67	23.3067	1	1	2	2	1	0	None	0	0	1	0	1	0	0	0	1	0	0	84	Fever,cough,smell	2	3	3	2	2	0	2	2	1	1	3	2	2	3	15	13
56	1	58	1.66	21.048	5	1	2	2	1	0	None	0	0	1	0	1	1	2	0	1	0	1	88	Jointpain,cough,Fever	3	2	1	1	2	0	2	1	1	2	1	1	3	3	13	10
65	1	76	1.65	27.9155	5	1	2	1	1	0	None	0	0	1	0	1	0	0	0	1	0	0	66	Jointpain,cough,Fever	1	2	2	1	2	1	2	2	1	1	1	1	1	3	10	11
55	1	66	1.6	25.7812	3	1	1	2	1	0	None	0	0	1	0	1	0	0	0	1	0	0	88	Headache ,cough	1	2	2	1	2	2	2	1	2	1	1	1	1	3	11	11
59	0	77	1.8	23.7654	3	1	1	2	1	0	None	0	0	1	0	1	1	0	0	1	0	0	86	Runingnose ,cough	2	1	1	1	2	2	1	2	1	2	2	2	0	3	9	13
59	1	54	1.7	18.6851	5	1	1	2	1	1	HTN	0	0	1	1	1	0	0	0	1	0	0	88	Cough,fever	1	1	2	2	2	1	2	1	2	2	1	2	1	3	11	12
40	1	66	1.67	23.6652	1	1	0	2	1	0	None	0	0	1	0	1	0	0	0	1	0	0	76	Runingnose ,cough	2	2	3	1	1	1	3	2	2	1	1	1	2	3	14	11
61	0	77	1.6	30.0781	3	1	0	2	1	0	None	0	0	1	0	1	1	0	0	1	0	0	87	Jointpain,cough,Fever	2	3	2	1	1	2	1	1	1	2	3	3	3	3	13	15
70	1	71	1.7	24.5675	7	0	1	1	1	0	None	0	0	1	0	1	0	0	0	1	0	0	77	Runingnose ,cough ,headache	1	1	3	2	2	0	1	2	2	2	1	1	1	3	11	11
55	1	66	1.8	20.3704	1	1	1	2	1	1	Diabetes	0	0	1	0	1	0	0	0	1	0	1	89	Fever	1	2	2	1	0	1	1	2	3	3	3	3	3	3	13	15
60	0	53	1.66	19.2336	6	1	2	2	1	0	None	0	0	1	0	1	0	0	0	1	0	0	76	Runingnose ,cough	3	3	2	2	1	0	2	2	2	1	1	3	2	3	13	14
54	1	66	1.56	27.1203	1	1	1	2	1	0	None	0	0	1	0	1	0	0	0	1	0	0	86	Headache ,smell	1	1	3	1	1	1	3	3	3	3	2	2	0	3	13	14
76	1	65	1.76	20.984	2	0	1	0	1	0	None	0	0	1	0	1	0	0	0	1	0	0	77	Runingnose ,fever	2	1	2	2	2	0	1	1	1	2	1	2	1	3	10	11
54	1	77	1.57	31.2386	9	1	1	2	1	0	None	0	0	1	0	1	0	2	0	1	0	0	89	Cough,headache	1	1	3	1	1	0	2	1	2	1	2	1	2	3	13	8
58	1	66	1.6	25.7812	5	1	0	2	1	0	None	0	0	1	0	1	0	0	0	1	0	0	90	Fever	2	1	3	2	3	1	3	2	1	1	1	2	1	3	14	12
49	1	55	1.77	17.5556	4	1	1	2	1	0	None	0	0	1	0	1	0	0	0	1	0	0	89	Jointpain,cough,Fever	1	3	2	1	2	0	2	1	1	1	1	2	2	3	11	11
51	1	54	1.7	18.6851	6	1	0	2	1	0	None	0	0	1	0	1	1	0	0	1	0	1	92	Runingnose ,cough	2	2	2	2	3	2	1	2	1	2	1	2	1	3	11	15
40	1	57	1.55	23.7253	4	1	2	1	1	0	None	0	0	1	0	1	0	0	0	1	0	0	94	smell ,cough feve	1	2	2	1	2	1	2	1	1	1	2	1	2	3	12	10
65	1	77	1.81	23.5036	3	0	1	2	1	0	None	0	0	1	0	1	0	0	0	1	0	0	89	Runingnose smell	1	3	2	2	1	1	1	3	2	1	1	2	1	3	9	15
48	0	77	1.56	31.6404	1	1	1	2	1	0	None	0	0	1	0	1	0	2	1	1	0	0	98	Cough	1	1	0	1	3	0	1	1	0	2	1	1	1	3	7	9
39	0	75	1.59	29.6665	2	1	1	2	1	1	Diabetes	1	0	1	0	1	0	0	0	1	0	0	90	Cough,headache	1	1	1	2	1	2	1	2	1	2	2	1	1	3	8	13
44	0	80	1.58	32.0461	3	1	2	2	1	0	None	0	0	0	0	1	1	0	1	1	0	1	86	Fever ,cough	2	1	1	1	2	1	0	2	1	3	2	1	1	3	9	12
70	1	67	1.75	21.8776	7	0	1	2	1	0	None	0	0	0	0	1	0	0	0	1	0	0	78	Fver smell	3	3	1	2	1	2	2	1	0	2	1	0	1	3	9	13
61	1	62	1.72	20.9573	4	0	0	2	1	1	HTN	0	0	1	0	1	1	2	1	1	0	1	98	Jointpain,cough,Fever	2	3	0	1	2	0	2	2	2	3	2	1	2	3	12	13
66	1	67	1.67	24.0238	1	0	0	2	1	0	None	0	0	1	1	1	0	2	0	1	0	0	70	Cough,fever	2	1	1	2	2	2	1	2	2	2	1	1	2	3	11	13
81	1	69	1.8	21.2963	5	0	1	2	1	0	None	0	0	1	0	1	0	1	1	1	0	0	95	fever,joint pain	2	1	0	3	1	3	3	1	0	2	2	2	3	3	11	15
60	0	78	1.7	26.9896	5	0	1	2	1	1	HIV	1	0	1	0	1	1	0	0	1	0	0	88	Runing nose,	2	1	1	2	3	3	1	2	1	1	2	1	1	3	11	13
34	1	67	1.6	26.1719	6	1	0	2	1	0	None	0	0	1	0	1	0	0	0	1	0	0	88	Fever	3	3	2	1	2	2	2	1	2	2	1	1	1	3	13	13
54	1	88	1.7	30.4498	6	1	0	2	1	0	None	0	0	1	0	1	0	0	0	1	0	1	68	cough, headache	2	1	0	2	3	2	0	2	1	1	1	2	1	3	8	13
42	1	76	1.5	33.7778	5	1	2	0	1	0	None	0	0	1	0	1	0	0	0	1	0	0	88	Jointpain,cough,Fever	3	1	1	1	1	2	1	2	1	3	1	0	1	3	9	12
31	0	71	1.9	19.6676	2	1	2	1	1	1	Renal	0	0	0	0	1	1	0	0	1	0	0	77	Cough,smell	2	3	3	1	2	0	2	1	2	1	2	1	1	3	14	10
39	0	77	1.8	23.7654	3	1	2	2	1	0	None	0	0	1	0	1	0	0	0	1	0	0	89	Couhg ,Fever	2	2	1	2	2	2	2	2	0	2	1	2	2	3	10	15
78	0	67	1.57	27.1816	7	0	2	2	1	0	None	0	0	1	0	1	0	0	0	1	0	0	98	Cough,fever	2	2	0	1	1	2	1	0	1	3	1	1	1	3	7	12
33	0	90	1.8	27.7778	9	1	0	1	1	1	Renal	0	0	1	1	1	1	1	0	1	0	1	65	Cough,fever	1	2	1	3	2	2	0	2	3	1	2	1	3	3	12	14
67	1	78	1.7	26.9896	3	1	1	0	1	0	None	0	0	1	0	1	0	0	0	1	0	0	88	Smell,fever	2	3	2	3	2	0	2	2	1	2	1	1	1	3	11	14
61	1	88	1.77	28.089	1	0	1	2	1	0	None	0	0	1	1	1	0	0	1	1	0	0	74	Taste ,Fever ,cough	2	3	1	2	1	2	1	1	0	3	1	1	1	3	7	15
22	1	56	1.55	23.3091	2	0	2	1	1	0	None	0	0	1	0	1	0	2	0	1	0	0	71	Fever,cough	2	2	1	1	2	0	1	2	2	2	1	0	1	3	10	10
56	1	60	1.65	22.0386	7	1	2	0	1	0	None	0	0	1	0	1	0	1	0	1	0	0	70	Cough,headache	1	3	1	2	2	0	1	1	3	2	2	1	1	3	11	12
31	0	54	1.56	22.1893	8	1	0	2	1	0	None	0	0	1	0	1	0	0	1	1	0	0	66	Cough,Runing nose	1	3	2	2	1	1	2	2	0	2	2	1	1	3	9	14
34	1	67	1.6	26.1719	6	1	1	2	1	1	HIV	0	1	1	0	1	1	2	0	1	0	1	88	Headache ,Fever	1	2	2	3	1	1	2	2	2	1	2	2	3	3	13	14
34	1	68	1.8	20.9877	7	1	1	2	1	0	None	0	0	1	0	1	0	1	0	1	0	0	86	Couhg ,Fever	1	1	1	2	1	2	2	2	3	1	2	1	1	3	11	12
76	1	76	1.8	23.4568	4	1	2	2	1	0	None	0	0	1	0	1	1	0	0	1	0	0	59	taste ,Fever ,headache	1	3	0	3	3	1	2	0	0	1	3	1	2	3	11	12
33	1	58	1.67	20.7967	5	1	1	1	1	0	None	0	0	1	0	1	0	2	0	1	0	0	61	Cough,taste	1	2	1	1	2	1	0	2	2	1	2	2	1	3	9	12
32	1	75	1.7	25.9516	8	1	2	1	1	0	None	0	0	1	0	1	0	2	0	1	0	0	72	Runingnose ,taste,headache	1	2	1	2	1	1	2	2	1	2	1	1	1	3	8	13
23	0	59	1.7	20.4152	6	0	2	1	1	0	None	0	0	1	1	1	1	0	0	1	0	0	54	Cough,taste	1	2	2	1	3	2	0	2	0	1	2	2	2	3	10	13
56	1	75	1.67	26.8923	5	0	2	1	1	0	None	0	0	1	0	1	0	0	0	1	0	0	76	Cough,headache	1	2	2	0	2	2	1	2	1	2	2	0	1	3	10	11
50	1	67	1.75	21.8776	5	1	1	1	1	0	None	0	0	1	0	1	0	1	0	1	0	0	97	Smell ,fever	2	1	1	1	1	2	1	1	2	1	1	1	2	3	10	10
67	1	80	1.65	29.3848	2	0	1	2	1	1	HTN	0	0	1	0	1	1	0	0	1	0	1	75	Runing nose ,fever	2	1	1	2	2	1	2	2	1	0	1	2	1	3	10	11
50	1	76	1.71	25.9909	1	0	2	2	1	0	None	0	0	1	0	1	0	0	0	1	0	0	71	fever	1	2	1	1	2	2	0	1	2	0	1	2	2	3	9	11
35	0	68	1.56	27.9421	3	1	1	2	1	0	None	0	0	1	0	1	0	0	0	1	0	0	65	taste,headache,fever	2	1	2	2	3	2	2	2	1	2	3	1	1	3	14	13
62	1	81	1.7	28.0277	4	0	1	1	1	0	None	0	0	1	0	1	0	0	0	1	0	0	77	Headache,fever	1	1	1	1	1	1	2	2	2	1	2	2	2	3	11	11
42	0	80	1.78	25.2493	5	1	1	2	1	0	None	0	0	1	0	1	0	2	0	1	0	0	96	Fever,Headache,Runing nose	3	2	3	2	1	1	1	2	1	2	2	1	1	3	12	13

## Sheet: Sheet2
s | Freq. Percent Cum.
--------------+-----------------------------------
Diabetes | 28 9.82 9.82
Diabetes, HTN | 2 0.70 10.53
HIV | 7 2.46 12.98
HTN | 16 5.61 18.60
None | 221 77.54 96.14
Others | 2 0.70 96.84
Renal | 9 3.16 100.00
--------------+-----------------------------------
																		depressionl |
																		evel | Freq. Percent Cum.
																		------------+-----------------------------------
																		0 | 2 0.70 0.70
			Comorbidity	Frequency														1 | 51 17.89 18.60
			Diabetes	30														2 | 232 81.40 100.00
			Hypertension	18														------------+-----------------------------------
			HIV	7														Total | 285 100.00
			Renal Disease	9
			Others	2														. tab anxiety level
			None	221														variable level not found
																		r(111);
																		. tab anxietylevel
																		anxietyleve |
								Anxiety	Depression									l | Freq. Percent Cum.
							Normal	0.7	2.81									------------+-----------------------------------
							Borderline	17.89	36.84									0 | 8 2.81 2.81
							Abnormal(Case)	81.4	60.35									1 | 105 36.84 39.65
																		2 | 172 60.35 100.00
